# Supplementary material for: Multi Omics Analysis Reveals That Compound Radix Pulsatillae and Lactic Acid Bacteria Reprogram the Microbiome Metabolome Network in Oat Silage
Source: Int J Mol Sci. 2026 Jun 20;27(12):5577. doi: 10.3390/ijms27125577 (PMC13299535; doi:10.3390/ijms27125577)
Supplement: Supplementary file 1 [file ijms-27-05577-s001.zip]

Archive with 1 entries (1 files):
- ijms-4357722-supplementary.pdf
